# Supplementary material for: Gene silencing via DNA methylation in naturally occurring Tragopogon miscellus (Asteraceae) allopolyploids
Source: BMC Genomics. 2014 Aug 22;15(1):701. doi: 10.1186/1471-2164-15-701 (PMC4148530; doi:10.1186/1471-2164-15-701)
Supplement: Supplementary file 1 — Additional file 1: Table S1: List of primers used for amplification of bisulfite-converted DNA and 5’ genome walking. (XLSX 18 KB) [file 12864_2014_6373_MOESM1_ESM.xlsx]

## Sheet: Sheet1
Supplementary Table 1
Experiment	Region	Strand	Primer name	Primer sequence (5’-3’)
BS-sequencing	TDF44-gene	Sense	Dub-sense-gDNA-F	GGTGAACAAATGTTAGTCTATGAGTACA
BS-sequencing	TDF44-gene	Sense	Dub-sense-gDNA-R	GTCCCCTTCACTTGAGTAGAAACATAAC
BS-sequencing	TDF44-gene	Sense	Dub-sense-F1	TGAGTATATTTTAAATGGTATTTTAAAGG
BS-sequencing	TDF44-gene	Sense	Dub-sense-F2	AGTAAGGTGAATAAATGTTAGTTTATGAGTA
BS-sequencing	TDF44-gene	Sense	Dub-sense-R1	CAATATCCCCTTCACTTAAATAAAAAC
BS-sequencing	TDF44-gene	Sense	Dub-sense-R2	AACATAACCCTTTAAATCATCTCCCAAC
BS-sequencing	TDF44-gene	Antisense	Dub-AS-gDNA-F	CAGATACTCATGTAGAGTTTACCATGGGA
BS-sequencing	TDF44-gene	Antisense	Dub-AS-gDNA-R	CAGGGGAAGTGAACTCATCTTTGTATTG
BS-sequencing	TDF44-gene	Antisense	Dub-AS-F1	TAGATATTTATGTAGAGTTTATTATGGGAT
BS-sequencing	TDF44-gene	Antisense	Dub-AS-F2	GAGTTTATTATGGGATTTTTTATTAGAAAG
BS-sequencing	TDF44-gene	Antisense	Dub-AS-R1	TTACAAAAAAAATAAACTCATCTTTAT
BS-sequencing	TDF44-gene	Antisense	Dub-AS-R2	ACTCATCTTTATATTAAAAAACTTAATAA
BS-sequencing	S2-gene	Sense	S2-sense-gdna-F	CCTTTGTACATTTTCATTCGGTAAAC
BS-sequencing	S2-gene	Sense	S2-sense-F1	GGTGTTAGGTTGAAGATGTTATTAAAG
BS-sequencing	S2-gene	Sense	S2-sense-F2	GAGGTAATAAATGGGATAATTTTAG
BS-sequencing	S2-gene	Sense	S2-sense-gdna-R	AACAAACCCAGACTGTGGACCT
BS-sequencing	S2-gene	Sense	S2-sense-R1	CCATCTTTCTTATCTCCACTCTAATC
BS-sequencing	S2-gene	Sense	S2-sense-R2	CCACTCTAATCTTATACACCATTTA
BS-sequencing	S2-gene	Antisense	S2-AS-gdna-F	ACAAACCCAGACTGTGGACCTG
BS-sequencing	S2-gene	Antisense	S2-AS -F1	TGGTTTTGTATATTATTTGATTGT
BS-sequencing	S2-gene	Antisense	S2-AS-F2	GATTGTTTTTTATTTGGGTTGTA
BS-sequencing	S2-gene	Antisense	S2-AS-gdna-R	CCTTTGTACATTTTCATTCGGTAAAC
BS-sequencing	S2-gene	Antisense	S2-AS-R1	TACCACCAAAACCCTAAAAACAACA
BS-sequencing	S2-gene	Antisense	S2-AS-R2	CAACCCTAAAAAAAAACAATCAAATC
BS-sequencing	S3-gene	Sense	S3-sense-gdna-F	AGACGTGGGAGTAATTACAAGT
BS-sequencing	S3-gene	Sense	S3-sense-F1	GTG ATT AGG GTT AGT TTG ATA AAG
BS-sequencing	S3-gene	Sense	S3-sense-F2	GGGGAGAAAGAAATGGTAATTTTAGTG
BS-sequencing	S3-gene	Sense	S3-sense-gdna-R	CAGGATTAGTGTGATGTCTCCAACAG
BS-sequencing	S3-gene	Sense	S3-sense-R1	CACATTTATTTACACATACCAAAC
BS-sequencing	S3-gene	Sense	S3-sense-R2	ACACATACCAAACTTAATATTACCTC
BS-sequencing	S3-gene	Antisense	S3-AS-gdna-F	CAACAGGATTAGTGTGATGTCTCC
BS-sequencing	S3-gene	Antisense	S3-AS -F1	GTATATGTTAAATTTGGTGTTG
BS-sequencing	S3-gene	Antisense	S3-AS-F2	TGGTGTTGTTTTTATGTATTTG
BS-sequencing	S3-gene	Antisense	S3-AS-gdna-R	GAATGGGGAGAAAGAAATGGTAAC
BS-sequencing	S3-gene	Antisense	S3-AS-R1	ACTCCAATAATCAAAACTAACTTAAC
BS-sequencing	S3-gene	Antisense	S3-AS-R2	CTAACTTAACAAAACAAATATACTCC
BS-sequencing	S8-gene	Sense	S8-sense-gdna-F	GACGCAATATAACAACCTTTCTTG
BS-sequencing	S8-gene	Sense	S8-sense-Unmethyl-F	GAAAATTATGAATATTATTGATGG
BS-sequencing	S8-gene	Sense	S8-sense-Methyl-F	GAAAATTACGAATATTATCGATGG
BS-sequencing	S8-gene	Sense	S8-sense-gdna-R	GCGGAAGTGTGTCCTGATAAAGC
BS-sequencing	S8-gene	Sense	S8-sense-Unmethyl-R	CCTAATAAAACATCATAAAAATTCC
BS-sequencing	S8-gene	Sense	S8-sense-Methyl-R	CCTAATAAAACATCGTAAAAATTCC
BS-sequencing	S8-gene	Antisense	S8-AS-gdna-F	GCGGAAGTGTGTCCTGATAAAGC
BS-sequencing	S8-gene	Antisense	S8-AS-Unmethyl-F	GTGGAAGTGTGTTTTGATAAAGTATTG
BS-sequencing	S8-gene	Antisense	S8-AS-methyl-F	GCGGAAGTGTGTTTTGATAAAGTATCG
BS-sequencing	S8-gene	Antisense	S8-AS-gdna-R	TGACGCAATATAACAACCTTTCTTG
BS-sequencing	S8-gene	Antisense	S8-AS-unmethyl-R	CAAATATCATCAATAAAAAATTACAAATC
BS-sequencing	S8-gene	Antisense	S8-AS-methyl-R	CGAATATCATCGATAAAAAATTACAAATC
BS-sequencing	S18-gene	Sense	S18-sense-gdna-F	TTGTGACTTCCCAATACTTGCTCT
BS-sequencing	S18-gene	Sense	S18-sense-Unmethyl-F	AGAAATTGTTGATGATGATTTAAG
BS-sequencing	S18-gene	Sense	S18-sense-Methyl-F	TTAATAGAAATCGTCGACGACG
BS-sequencing	S18-gene	Sense	S18-sense-gdna-R	AAGACACCCTATTCACACCCAAC
BS-sequencing	S18-gene	Sense	S18-sense-R1	ACCCAACCCCATCAAATCTTTCAAT
BS-sequencing	S18-gene	Sense	S18-sense-R2	ACATCAAATATTCCAAAATCCA
BS-sequencing	S18-gene	Antisense	S18-AS-gdna-F	GTTGGGTGTGAATAGGGTGTCTT
BS-sequencing	S18-gene	Antisense	S18-AS-Unmethyl-F	ATGTATTAAGAATTTTAGTGATGAG
BS-sequencing	S18-gene	Antisense	S18-AS-methyl-F	ACGTATTAAGAATTTTAGCGACGAG
BS-sequencing	S18-gene	Antisense	S18-AS-F1	TAGGGTTTATTTTTATTGATATTTTAG
BS-sequencing	S18-gene	Antisense	S18-AS-gdna-R	GTGACTTCCCAATACTTGCTCTCGGC
BS-sequencing	S18-gene	Antisense	S18-AS-unmethyl-R	TCAACAAAAACCACCAACAACAAC
BS-sequencing	S18-gene	Antisense	S18-AS-methyl-R	TTCAACAAAAACCGCCGACGACG
BS-sequencing	S18-gene	Antisense	S18-AS-R1	TATAACTTCCCAATACTTACTCTC
BS-sequencing	S2-Promoter	Sense	S2-gdna-5'-F	GTGTAATGAACCTAGGACTG
BS-sequencing	S2-Promoter	Sense	S2-sense-5'L-F1	GGTTGGTTTAAAATAGTGTAATG
BS-sequencing	S2-Promoter	Sense	S2-sense-5'L-F2	GTGTAATGAATTTAGGATTG
BS-sequencing	S2-Promoter	Sense	S2-sense-5'L-R1	CAAATACCAAAATAAAATTATAC
BS-sequencing	S2-Promoter	Sense	S2-sense-5'L-R2	CCAAAATAAAATTATACAATC
BS-sequencing	S3-Promoter	Sense	S3-gdna-5'-F	GATGAGGGCGAGTTAGATACGACC
BS-sequencing	S3-Promoter	Sense	S3-sense-5'L-F1	GATTTTTTGGAGTATTTGAG
BS-sequencing	S3-Promoter	Sense	S3-sense-5'L-F2	GGAGTATTTGAGATTTTGTTTT
BS-sequencing	S3-Promoter	Sense	S3-sense-5'L-R1	CTTTACCTACAATATCTTCT
BS-sequencing	S3-Promoter	Sense	S3-sense-5'L-R2	CTTCTAAATCAACAATATCAAAC
BS-sequencing	S8-Promoter	Sense	S8-gdna-5'-F	GCTGTCATGTCTAAGCCGCATCG
BS-sequencing	S8-Promoter	Sense	S8-sense-5'L-F1	TATGTGTATATTGTTTTGGTGG
BS-sequencing	S8-Promoter	Sense	S8-sense-5'L-F2	GTGTATATTGTTTTGGTGGATTTGA
BS-sequencing	S8-Promoter	Sense	S8-sense-5'L-R1	CTTAATTACACAAAAATTCACAATC
BS-sequencing	S8-Promoter	Sense	S8-sense-5'L-R2	ACTAAACCCTCAAAACCCTACC
BS-sequencing	S8-Promoter	Sense	S18-gdna-5'-F	CCATTACCGTTAGAAACATTGGTC
BS-sequencing	S18-Promoter	Sense	S18-sense-5'L-F1	GGTTATGTTTTTTATTGTAAATTTATG
BS-sequencing	S18-Promoter	Sense	S18-sense-5'L-F2	GAAGAAAGAGAATTAAAATTAG
BS-sequencing	S18-Promoter	Sense	S18-sense-5'L-R1	ATTTCTATTAAAAAAAAACC
BS-sequencing	S18-Promoter	Sense	S18-sense-5'L-R2	TTAAAAAATCACAATAATAACAAC
BS-sequencing	S18-Promoter	Sense	TDF44-gdna-5'-F	CGATCGAATCTAATCCCAGTGG
BS-sequencing	TDF44-Promoter	Sense	TDF44-sense-5'L-F1	GTTGGTGGTTGTGTGATTGTATTA
BS-sequencing	TDF44-Promoter	Sense	TDF44-sense-5'L-F2	GTGTGATTGTATTATTAATAGG
BS-sequencing	TDF44-Promoter	Sense	TDF44-sense-5'L-R1	CTAACATTTATTCACCTTACTC
BS-sequencing	TDF44-Promoter	Sense	TDF44-sense-5'L-R2	CAAAACCCCACAAAAACTAC
Genome walking	--	Sense	AP1	GTAATTCGCATCACTATAGCTC
Genome walking	--	Sense	AP2	ACTATAGCTCACCGCTGGT
Genome walking	--	Sense	NA44	GTAATTCGCATCACTATAGCTCACCGCTGGTCGACGGCCCGGGCTGGT
Genome walking	--	Sense	NA45	PO4-ACCAGCCC-NH2
Genome walking	S2-5’race	Sense	S2-5’race-dub1	CAATCTTGGTTCCAGAAAAGTTAC
Genome walking	S2-5’race	Sense	S2-5’race-dub2	CTTTGGTGGCATCTTCAACCTGAC
Genome walking	S3-5’race	Sense	S3-5’race-dub1	TCACTGGAGTTACCATTTCTTTCTC
Genome walking	S3-5’race	Sense	S3-5’race-dub2	GGATTTAGGAGTATACCTGCTTTGTC
Genome walking	S8-5’race	Sense	S8-5’race-dub1	GTAATTTTCCATCGATGATATTCG
Genome walking	S8-5’race	Sense	S8-5’race-dub2	GACATGAATGTGCCACCCATCAAG
Genome walking	S18-5’race	Sense	S18-5'race-R1	CGGTTTCGAGAGGTGGGTGTTGCTC
Genome walking	S18-5’race	Sense	S18-5'race-R2	CTTCAATTTCGCGAATAAGGAGGTG
Genome walking	TDF44-5’race	Sense	TDF-44-5'race-R1	GGTGATGCCCTAAACCCTAAAC
Genome walking	TDF44-5’race	Sense	TDF-44-5'race-R2	CCTTTAGGGTACCATTTGAGATG
